# Supplementary material for: Repurposing fusidic acid as an antimicrobial against enterococci with a low probability of resistance development
Source: Int Microbiol. 2024 Mar 27;27(6):1807–19. doi: 10.1007/s10123-024-00506-w (PMC11611940; doi:10.1007/s10123-024-00506-w)
Supplement: Supplementary file 2 — Supplementary file2 (XLSX 14 KB) [file 10123_2024_506_MOESM2_ESM.xlsx]

## Sheet: supplementary table 2
Table S2. The identification, The antimicrobial susceptibility pattern and the fusidic acid minimum inhibitory concentration of each isolate
Clinical isolate no	Identification	Chloramphenicol	Minocycline	Vancomycin	Ciprofloxacin	Fosfomycin	Nitrofurantoin	Linezolid	fusisidic acid MIC
1	E. faecium	R	R	S	S	S	S	S	4±0
2	E. faecalis	S	R	S	R	S	S	S	4±0
3	E. faecalis	S	R	S	R	S	S	S	2±0
4	E. faecium	S	R	S	S	S	S	S	2±0
5	E. faecalis	S	R	S	S	S	S	S	1±0
6	E. faecalis	S	S	S	S	S	S	S	2±0
7	E. faecalis	R	R	S	R	S	S	S	4±0
8	E. faecalis	R	R	S	R	S	S	S	2±0
9	E. faecalis	S	R	S	S	S	S	S	2±0
10	E. faecalis	S	R	S	I	S	S	S	2±0
11	E. faecalis	R	R	S	I	S	S	S	2±0
12	E. faecalis	R	R	S	S	S	S	S	2.66666666666667±1.15
13	E. faecalis	R	R	S	R	S	S	S	1±0
14	E. faecalis	S	R	S	S	S	S	S	2±0
15	E. faecalis	I	R	S	S	S	S	S	8±0
16	E. faecalis	R	R	S	S	S	S	S	2±0
17	E. faecalis	S	R	S	S	S	S	S	2±0
18	E. faecalis	I	R	S	R	S	S	S	0.5±0
19	E. faecalis	S	R	S	S	S	S	S	2±0
20	E. faecalis	R	R	S	S	S	S	S	4±0
21	E. faecalis	S	R	S	S	S	S	S	2±0
22	E. faecalis	S	R	S	S	S	S	S	1±0
23	E. faecalis	S	R	S	S	S	S	S	1±0
24	E. faecalis	S	R	S	S	S	S	S	1±0
25	E. faecalis	I	R	S	I	S	S	S	1±0
26	E. faecalis	S	R	S	S	S	S	S	2±0
27	E. faecalis	R	R	S	S	S	S	S	1±0
28	E. faecalis	S	R	S	R	S	S	S	2±0
29	E. faecalis	R	R	S	R	S	S	S	1±0
30	E. faecalis	I	R	S	R	S	S	S	4±0
31	E. faecalis	S	R	S	R	S	S	S	2±0
32	E. faecalis	R	R	S	R	S	S	S	1±0
33	E. faecalis	S	R	S	S	S	S	S	2±0
34	E. faecalis	R	R	S	R	S	S	S	2±0
35	E. faecalis	R	R	S	S	S	S	S	2±0
36	E. faecalis	S	R	S	S	S	S	S	2±0
37	E. faecalis	I	R	S	R	S	S	S	2±0
38	E. faecalis	S	R	S	S	S	S	S	4±0
39	E. faecalis	S	R	S	R	S	S	S	1±0
40	E. faecalis	S	R	S	S	S	S	S	2±0
41	E. faecalis	S	R	S	S	S	S	S	2±0
42	E. faecalis	S	R	S	I	S	S	S	2±0
43	E. faecalis	S	R	S	S	S	S	S	2±0
44	E. faecalis	R	R	S	S	S	S	S	2±0
45	E. faecalis	R	R	S	R	S	S	S	2±0
46	E. faecalis	S	R	S	S	S	S	S	2±0
47	E. faecalis	S	R	S	R	S	S	S	2±0
48	E. faecalis	S	R	S	S	S	S	S	2±0
49	E. faecalis	S	R	S	R	S	S	S	2±0
50	E. faecalis	S	R	S	S	S	S	S	2±0
51	E. faecalis	S	R	S	S	S	S	S	2±0
52	E. faecalis	S	R	S	S	S	S	S	2±0
53	E. faecalis	S	R	S	S	S	S	S	2±0
54	E. faecalis	R	R	S	R	S	S	S	2±0
55	E. faecalis	S	R	S	S	S	S	S	2±0
56	E. faecalis	S	R	S	S	S	S	S	2±0
57	E. faecalis	S	R	S	R	S	S	S	2±0
58	E. faecium	R	R	S	R	S	S	S	2±0
59	E. faecalis	R	R	S	S	S	S	S	2±0
60	E. faecalis	R	R	S	S	S	S	S	2±0
61	E. faecalis	R	R	S	R	S	S	S	1±0
62	E. faecalis	R	R	S	R	S	S	S	2±0
63	E. faecalis	S	R	S	S	S	S	S	2±0
64	E. faecalis	S	R	S	I	S	S	S	2±0
65	E. faecalis	I	R	S	R	S	S	S	2±0
66	E. faecalis	R	I	S	R	S	S	S	1±0
67	E. faecalis	S	R	S	S	S	S	S	2±0
68	E. faecalis	S	S	S	S	S	S	S	2±0
69	E. faecalis	S	R	S	S	S	S	S	2±0
70	E. faecalis	S	R	S	S	S	S	S	2±0
71	E. faecalis	R	R	S	S	S	S	S	8±0
72	E. faecium	R	S	S	S	S	S	S	2±0
73	E. faecium	S	I	S	R	S	S	S	4±0
74	E. faecalis	I	R	S	R	S	S	S	2±0
75	E. faecalis	R	R	S	R	S	S	S	2±0
76	E. faecalis	R	R	S	R	S	S	S	1±0
77	E. faecalis	S	R	S	S	S	S	S	1±0
78	E. faecalis	S	I	S	S	S	S	S	0.5±0
79	E. faecalis	I	R	S	R	S	S	S	1±0
80	E. faecalis	R	R	S	R	S	S	S	2±0
81	E. faecalis	S	R	S	S	S	S	S	1±0
82	E. faecalis	S	R	S	S	S	S	S	2±0
83	E. faecalis	R	R	S	R	S	S	S	1±0
84	E. faecalis	S	R	S	S	S	S	S	2±0
85	E. faecalis	R	R	S	R	S	S	S	1±0
86	E. faecium	R	R	R	R	S	S	S	2±0
87	E. faecalis	R	R	S	R	S	S	S	1±0
88	E. faecalis	R	R	S	R	S	S	S	2±0
89	E. faecalis	I	R	S	R	S	S	S	3.33333333333333±1.15
90	E. faecalis	S	R	S	S	I	S	S	2±0
91	E. faecalis	S	R	S	R	S	S	S	2±0
92	E. faecalis	R	R	S	S	S	S	S	2±0
93	E. faecalis	R	R	S	S	I	S	S	2±0
94	E. faecalis	R	R	S	S	S	S	S	2±0
95	E. faecalis	S	R	S	I	S	S	S	2±0
96	E. faecalis	R	R	S	R	S	S	S	1.66666666666667±0.57
97	E. faecium	R	R	S	S	S	S	S	3.33333333333333±1.15
98	E. faecalis	S	R	S	S	S	S	S	0.5±0
S= sensitive, R= Resistant, I= intermediate
